# Supplementary material for: Ursolic Acid Regulates Cell Cycle and Proliferation in Colon Adenocarcinoma by Suppressing Cyclin B1
Source: Front Pharmacol. 2021 Jan 19;11:622212. doi: 10.3389/fphar.2020.622212 (PMC7898669; doi:10.3389/fphar.2020.622212)
Supplement: Supplementary file 1 [file datasheet1.zip]

Archive with 43 entries (42 files):
- Original  Western blotting images/
- Original  Western blotting images/CCNB1-1.tif
- Original  Western blotting images/CCNB1-2.tif
- Original  Western blotting images/CCNB1-3.tif
- Original  Western blotting images/GAPDH-1.tif
- Original  Western blotting images/GAPDH-2.tif
- Original  Western blotting images/GAPDH-3.tif
- Original  Western blotting images/HCT116-CCNA2-1.tif
- Original  Western blotting images/HCT116-CCNA2-2.tif
- Original  Western blotting images/HCT116-CCNA2-3.tif
- Original  Western blotting images/HCT116-CCNB1-1.tif
- Original  Western blotting images/HCT116-CCNB1-2.tif
- Original  Western blotting images/HCT116-CCNB1-3.tif
- Original  Western blotting images/HCT116-CCND1-1.tif
- Original  Western blotting images/HCT116-CCND1-2.tif
- Original  Western blotting images/HCT116-CCND1-3.tif
- Original  Western blotting images/HCT116-CDC20-1.tif
- Original  Western blotting images/HCT116-CDC20-2.tif
- Original  Western blotting images/HCT116-CDC20-3.tif
- Original  Western blotting images/HCT116-CDK1-1.tif
- Original  Western blotting images/HCT116-CDK1-2.tif
- Original  Western blotting images/HCT116-CDK1-3.tif
- Original  Western blotting images/HCT116-GAPDH-1.tif
- Original  Western blotting images/HCT116-GAPDH-2.tif
- Original  Western blotting images/HCT116-GAPDH-3.tif
- Original  Western blotting images/SW480-CCNA2-1.tif
- Original  Western blotting images/SW480-CCNA2-2.tif
- Original  Western blotting images/SW480-CCNA2-3.tif
- Original  Western blotting images/SW480-CCNB1-1.tif
- Original  Western blotting images/SW480-CCNB1-2.tif
- Original  Western blotting images/SW480-CCNB1-3.tif
- Original  Western blotting images/SW480-CCND1-1.tif
- Original  Western blotting images/SW480-CCND1-2.tif
- Original  Western blotting images/SW480-CCND1-3.tif
- Original  Western blotting images/SW480-CDC20-1.tif
- Original  Western blotting images/SW480-CDC20-2.tif
- Original  Western blotting images/SW480-CDC20-3.tif
- Original  Western blotting images/SW480-CDK1-1.tif
- Original  Western blotting images/SW480-CDK1-2.tif
- Original  Western blotting images/SW480-CDK1-3.tif
- Original  Western blotting images/SW480-GAPDH-1.tif
- Original  Western blotting images/SW480-GAPDH-2.tif
- Original  Western blotting images/SW480-GAPDH-3.tif
